# Supplementary material for: RBM3 and CIRP expressions in targeted temperature management treated cardiac arrest patients—A prospective single center study
Source: PLoS One. 2019 Dec 10;14(12):e0226005. doi: 10.1371/journal.pone.0226005 (PMC6903712; doi:10.1371/journal.pone.0226005)
Supplement: S1 Table — (XLSX) [file pone.0226005.s001.xlsx]

## Sheet: Table S1 - Patients
Patients			CPR							first available blood gas analysis (arterial)
Number	Edatum	length of hospital stay in days	tROSC (min)	first rhythm	OHCA	IHCA	Etiology	CPC	NSE	pH	Laktat	TTM (h)
1	2016-04-27	#REF!	30	1	1	0	cardiac	2	18.8	7.21	16	50.83
2	2016-06-30	#REF!	64	1	1	0	cardiac	5	530.8	7.24	90
3	2016-05-20	#REF!	29	2	1	0	respiratory	4	129	7.31	17	25.25
4	2016-05-27	#REF!	140	1	1	0	cardiac	2	37	7.18	156	24.08
5	2016-07-06	#REF!	18	2	1	0	neurological	5	320.4	7.24	78	28.58
6	2016-06-24	27	20	1	1	0	cardiac	2	53.3	7.23	68	30.67
7	2016-10-26	60	4	3	0	1	other (sepsis)	2	27.5	7.13	42	29.92
8	2016-09-10	3	33	1	1	0	cardiac	5	581	7.43	43	27.33
9	2016-08-18	18	60	2	1	0	cardiac	2		7.2	72	27.58
10	2016-11-09	#REF!	5	2	0	1	respiratory	2	16.8	7.29	6	24.83
11	2016-09-15	#REF!	15	3	0	1	respiratory	5		7.25	159	24.42
12	2016-10-25	#REF!	7	3	1	0	cardiac	2	10.5	7.29	22	25.83
13	2016-12-16	#REF!	18	1	1	0	cardiac	3	43.3	7.29	18	23.92
14	2016-12-05	#REF!	30	1	0	1	respiratory	3	35.4	7.37	64	24.25
15	2016-11-29	#REF!	20	1	1	0	cardiac	2	7.4	7.27	42	25.17
16	2016-12-21	#REF!	25	1	1	0	cardiac	5	414.2	7.18	55	25.08
17	2017-01-19	#REF!	12	1	1	0	cardiac	1		7.36	13	24.33
18	2016-12-02	#REF!	25	1	1	0	cardiac	2	30.2	7.2	54	24.25
19	2017-01-12	#REF!		1	1	0	cardiac	2	19.7	7.45	11	30
20	2017-01-27	#REF!	10	3	1	0	cardiac	2	24.7	7.22	10	38.75
21	2017-02-21	#REF!	5	3	1	0	respiratory	5	64.8	7.32	19	24.25
22	2017-02-07	#REF!	15	2	1	0	respiratory	5	108	7.28	82	28.5

## Sheet: Table S2 - TTM
	TTM (hours and T in °C)
Patient	0,00	1,00	2,00	3,00	5,00	6,00	7,00	8,00	9,00	10,00	11,00	12,00	13,00	14,00	15,00	16,00	17,00	18,00	19,00	20,00	21,00	22,00	23,00	24,00	25	26	27	28	29	30	31	32	33	34	35	36	37	38	39	40	41	42	43	44	45	47	48,00	49,00	50,00
1	36.8	36.3	34.8	33.2	32.9	32.7	32.8	33.1	32.9	32.9	32.9	32.9	33.2	32.8	32	32.6	32.8	32.8	32.9	33	32.7	33	33.2	33	32.5	32.8	32.8	32.8	33	33	32.8	32.9	32.9	32.9	33	32.8	33.5	32.8	32.7	32.8	33	33	33	33	33	33	32.9	32.6	33
2	35.8	35.2	34.4	33	32.8	32.8	32.8	32.8	32.8	32.8	32.9	32.8	32.8	32.9	32.8	32.5	33	32.9	32.8	32.8	32.9	33	32.8	32.8	32.8	32.7	32.7	32.8	32.9	33.1	33.4	33.6	33.5	33.5	33.7	33.3	33.8	34	34.2	34.3	34.4	34.5	34.7	34.7	34.8	34.8	34.8	34.9	35
3	35	34.5	33.3	32.5	32.2	32.4	32.8	33	33	32.9	32.9	32.8	33	33	33	32.8	32.9	33	32.6	32.8	32.8	32.8	33	32.9	32.9	32.9	33.2	33.4	33.7	34	34.3	34.5	34.8	35	35.2	35.5	35.7	35.8	36.2	36.5	36.7	36.8	36.8	36.8	36.8	36.8	36.9	36.8	36.8
4		32.7	33	32.8	33.2	33.4	33.4	33.2	33	33.2	33.2	33.2	33	33.1	33.2	33.2	33.1	33.1	33.2	33	33	33	33	33	32.8	33.5	34.3	35	34.7	34.8	35	35.3	35.5	35.3	35	35	34.8	35.2	35.3	35.3	35.2	35.2	35.2	35	35.1	35	35.1	35.2	35.3
5	38	37.2	36	34.7	33.5	32.8	32.7	33			32.5	32.8			33	33	33	33	33	33	33	32.9	32.8	32.9	32.9	33	33	33	33	32.9	32.8	33.2	33.6	33.4	34.2	34	34.3	34.6	34.8	35.2	35.5	35.8	36	36.3	36.5	36.8	36.9	36.9	36.8
6	36.4				36.5	34.3	33.8	33.2	32.8	32.9	33.5	33	32.7	32.8	33.2	33.2	33	32.9	33.2	33.4	33.3	33.1	32.8	32.9	32.8	33.2	33.4	33.3	32.8	32.5	32.8	33.2	33.5	34	34.7	35	35.5	36	36.5	37.2	37.3	37.2	37	36.8	36.7	37	37.2	37.2	37
7		36.2	34.5	33.7	33	33.2	33	33.2	33.2	33	33	33	33.2	33.1	33	32.8	32.9	33.1	33.2	33	33	33	33	33	32.9	32.9	33	33.1	33.2	33.1	33.2	33.5	33.8	34	34.2	34.5	34.7	35	35.3	35.5	35.8	36.3	36.5	36.6	36.9	37	37	37.1	37
8	33.4	34	34.3	34.2	33.2	32.3	32.8	33.2	33.2	33.2		32.7	33.1	33.3	33.2	33.1	33.1	33	32.8	33.1	33.1	33	33	33	33	33	33	33.2	33.3	33.7	33.9	34.2	34.4	34.7	35	35.2	35.4	35.8	35.7	36.2	36.6	37	36.2	37.2	37.3	37	36.5	36	35.5
9			36.5	35.8	33.2	32.7	32.8	32.4	33.2	32.7	32.8	33.1	32.5	33.2	32.9	32.6	32.7	32.8		33.4	32.3	32.9	32.7	32.8	32.8	32.8	32.8	33.2	32.8	33	33.3	33.7	34	34.3	34.5	34.7	35	35.2	35.7	35.9	36.2	37	36.6	36.5	37	36.8	37	37	37
10	35.9	35.2	33.2	32.8	32.8	32.8	32.9	32.7	32.6	32.7	32.8	32.8	32.8	32.8	32.8	32.8	33	33.4	34	33.4	33.7	33.9	33.8	33.8	33.8	33.7	34	34.3	34.5	34.9	35.2	35.5	35.7	36	36.2	36.5	36.7	36.8	36.7	36.7	36.7	36.6	35.8	35.9	36	36.5	36.6	36.7	36.5
11	34	33.2	32.6	32.7	32.9	32.9	32.9	32.9	32.9	32.9	32.9	32.9	32.9	32.9	32.8	32.8	32.9	32.9	32.9	32.9	33	32.9	32.9	33	32.9	33	33.2	33.5	33.8	34.2	34.2	34.3	34.5	34.8	35.2	35.2	35.7	35.8	36.2	36.4	36.6	36.8	37	37	36.9	37	36.9	36.8	36.8
12	35.2	33.2	32.5	33.4	33.5	33.7	33.7	33.7	33.8	33.8	33.8	33.8	33.8	33.8	33.8	33.8	33.8	33.8	33.8	33.8	33.8	33.8	33.8	33.8	33.8	33.8	34	34.2	34.5	34.7	35	35.2	35.5	35.7	36	36.3	36.5	36.7	36.8	36.8	36.8	36.8	36.8	36.7	36.8	36.8	36.8	36.8	36.8
13	35.4	35.5	35	34	31.5	32.5	33.2	33	32.6	32.2	32.6	33.2	33.1	32.8	32.4	32.8	33.2	32.1	32.6	32.2	32.6	33.3	33.4	32	32.8	33.2	32.7	32.9	33.5	33.8	33.9	34.2	34.7	35	35	35.4	35.8	35.8	36	36	36	36.4	36.7	37	37	36.7	36.6	36.7	36.7
14	35.5	33.8	32	32.7	33	33	33	33	32.9	32.9	32.9	32.8	32.9	32.9	32.9	32.9	32.9	33	33	32.9	32.9	32.8	32.5	32.9	33	32.9	33.2	33.5	33.7	34		34.5	34.5	35	35.3	35.5	36	36.3	36.3	36.4	36.2	36.2	36.1	36.2	36.3	36.4	36.5	36.5	36.5
15	35.7	32.5	32.5	32.8	32.7	32.8	32.9	32.8	32.9	33	32.8	32.8	32.9	32.9	32.9	32.9	32.9	32.9	32.9	32.9	32.9	32.9	32.8	32.7	32.7	32.7	32.6	33	33.2	33.5	33.7	34	34.3	34.5	35	35.2	35.3	35.7	35.8	36.2	36.3	36.5	36.8	36.7	37	37	36.8	37	37
16	34.3	33		33	32.7	32.9	32.7	32.9	33	32.8	32.8	32.9	32.8	32.8	32.7	33.5	33.6	33.6	33.7	33.7	33.7	33.7	33.7	33.7	33.7	33.8	34.4	34.8	34.8	35	35	35.5	35.7	35.9	36	36.4	36.7	36.8	36.7	36.7	36.7	36.8	36.8	36.7	36.7	36.7	36.9	36.5	36.7
17	34.9	33.8	32.8	32.9	33.3	32.9	33.2	33	32.8	32.2	32.4	32.6	32.8	33.1	33.1	32.7	33	32.8	32.5	32.7	32.8	32.7	32.9	33	32.8	32.8	32.8	33	33.3	33.5	33.8	34.2	34.4	34.7	34.8	35	35.3	35.7	35.9	36.2	36.4	36.7	36.8	36.9	37	37	37	36.8	37
18	36	36.2	35	33.8	32.7	32.8	32.9	32.7	32.8	32.9	32.9	32.8	32.8	32.9	32.8	33.2	33	32.6	32.8	32.5	32.3	32.3	32.5	33	32.8	32.7	33	33	33	33.3	33.5	33.8	34	34.2	34.3	34.7	35	35.2	35.5	35.7	35.9	36.5	36.6	36.7	36.8	36.8	36.6	36.7	36.5
19	34.9	35	34.8	33.7	32.6	32.7	32.8	33	33.2	32.8	32.2	32.3	32.9	33.2	32.2	32.4	32.8	32.8	32.8	32.8	32.8	32.8	32.8	32.8	32.8	32.8	32.8	32.9	32.8	32.7	34.5	36.5	36.5	35.4	34.5	34.8	35.3	35.2	36.7	36	35.8	36.2	36.7	36.8	36.9	37.3	36.6	36.7	37
20	35.3	35.2	34.2	33	32.4	32.6	32.7	32.8	32.8	32.8	32.7	32.8	32.9	32.8	32.8	32.9	33.4	33.4	33.3	33.4	33.4	33	33.2	33	33.3	33.5	34.4	34.7	34.8	34.8	34.8	34.8	34.8	34.8	34.8	34.7	34.8	34.8	34.8	34.8	34.8	34.8	34.8	34.9	34.9	34.9	34.8	34.9	34.7
21	33.5	33	32.2	32.7	32.8	32.8	32.8	33	33.1	33.1	33.1	33.2	33.2	33.3	33.3	33.3	33.3	33.3	33.2	33.2	33.4	33.2	33.2	33.2	33.4	33.5	33.7	34	34.2	34.5	34.7	35	35.3	35.5	35.6	35.8	35.7	36	36.3	36.7	36.8	36.7	36.7	36.3	36.3	36.5	36.7	36.7	36.7
22	35.1	35	34.9		34.2	33	32.6	32.7	32.7	32.8	32.8	32.8	32.7	32.7	32.7	32.8	32.9	32.8	32.6	32.6	32.7	32.9	33	32.7	32.7	32.8	32.7	32.7	32.7	32.9	33.2	33.5	33.7	33.9	34.2	34.4	34.8	35	35.3	35.7	35.8	36	36.3	36.5	36.7	36.8	36.7	36.7
[truncated: 22 more columns]

## Sheet: Table S3 - mRNA
Patients	RBM3 mRNA 𝚫Ct				RBM3 Protein				CIRP mRNA 𝚫Ct				iNOS mRNA 𝚫Ct				MCP-1 mRNA 𝚫Ct				IL-6 mRNA 𝚫Ct
Number	ROSC	24h	48h	72h	ROSC	24h	48h	72h	ROSC	24h	48h	72h	ROSC	24h	48h	72h	ROSC	24h	48h	72h	ROSC	24h	48h	72h
1	4.881	3.286	3.945	5.101	6163	3218	2272		4.299	3.397	4.064	5.412	16.722	13.078	15.087	16.672	12.826	11.653	15.647	15.284	13.397	13.359	14.746	14.388
2	5.829	4.706	6.135		4476	1456	2351	2144	5.693	5.619	7.179		15.874	13.884	16.122		20.738	19.824	19.78		20.738	19.824	19.78
3	9.741	8.25	9.848	9.668	3607	2165	697	566	8.742	8.323	9.38	9.587		20.386	20.609	20.094	13.173	20.486	19.293	18.498	12.331	13.872	15.157	12.484
4		4.639	4.571	5.241	4123	4987	3039	1884		5.556	5.834	6.081		16.799	16.76	17.549		8.208	14.946	16.187		13.482	14.874	15.26
5	6.625	4.376	5.225	5.988					7.587	6.68	6.715	7.454	17.737	13.39	14.643	13.922	11.66	16.163	16.925	17.531	13.564	17.627	15.805	16.831
6	5.172	3.881	5.359	6.235	5411	4553	4970	1431	4.983	5.052	6.143	6.626	14.481	14.379	16.205	17.125	13.421	16.701	16.623	16.06	15.025	14.377	15.827	15.294
7	5.43	6.989	6.79	5.552	1431	1990	363	522	6.775	8.061	7.86	6.354	17.725	17.788	16.623	15.491	12.16	15.786	17.021	14.792	14.951	17.033	17.514	15.781
8	5.861	4.248	6.322		5484	1416	1112	735	6.032	5.274	7.227		16.487	15.741	17.726		17.117	15.58	11.626		13.094	16.223	14.683
9	4.323	3.339	4.078	5.475	4150	1857	2089		3.901	3.933	4.953	5.478	12.419	11.244	13.999	12.857	10.615	13.412	12.564	14.876	11.394	13.246	12.794	14.821
10	4.687	4.136	5.329	5.731					5.662	5.296	6.718	7.108	16.989	14.595	16.698	16.456	13.145	16.492	17.361	15.306	15.71	16.484	16.983	16.91
11	4.897	2.681	2.527						6.053	4.492	4.578		17.795	15.448	16.131		16.475	16.067	13.851		14.803	13.824	12.811
12	4.665	4.571	5.332	4.869	2834	4490	3455	2631	3.9	5.294	5.84	6.411	14.238	14.423	16.206	15.601	14.06	17.145	17.088	17.088	13.647	15.868	15.544	15.147
13	5.644	4.2	5.263	5.561	910	293	416	437	6.251	5.254	6.773	6.142	15.92	14.128	16.147	15.987	9.049	11.293	13.194	14.371	12.81	12.226	13.283	13.095
14	5.44	3.719	4.713	5.028					6.093	4.601	5.411	5.766	16.838	14.351	16.019	14.988	13.907	15.247	13.845	15.372	15.471	14.886	14.87	15.946
15	4.901	4.244	5.06	5.989					5.537	5.156	5.669	6.95	15.734	14.004	15.853	16.898	12.4	14.309	14.602	15.836	15.437	14.016	14.149	15.484
16	4.298	4.243	5.361	6.576					5.491	5.776	6.657	7.372	15.903	15.636	17.868	18.001	13.398	16.267	15.347	16.925	15.253	15.607	15.809	16.457
17	5.194	5.119	5.608	5.914					6.607	7.473	8.14	8.044	16.453	17.647	17.036	17.141	13.569	16.023	16.829	17.66	14.709	16.526	16.536	16.938
18	3.958	3.422	5.01	5.492					5.234	4.822	6.512	6.779	14.921	14.27	17.085	16.272	11.735	12.76	16.009	17.89	14.412	14.641	16.395	16.507
19	7.161	6.344		7.906					8.285	7.576		8.748	18.392	17.193		18.777	17.989	17.429		17.99	18.439	17.666		18.33
20	4.879	3.724	4.362	4.881					5.057	3.944	5.067	5.424	17.911	14.284	15.636	15.02	10.267	14.455	12.257	11.21	13.576	13.746	14.394	13.879
21	4.837	4.444	5.413						5.179	5.525	6.072		15.409	14.012	16.912		8.4	10.916	11.778		10.794	14.923	14.634
22	4.401	3.887	5.627	6.285					5.372	5.401	6.787	7.117	18.527	18.316	19.434	18.917	12.986	17.275	17.41	19.031	15.289	16.14	15.988	16.097
